# Supplementary material for: Sex Differences in Individuals at High Risk of Atrial Fibrillation: A Primary Care Community Cohort Study, 2015–2024
Source: Biomedicines. 2025 Nov 18;13(11):2814. doi: 10.3390/biomedicines13112814 (PMC12650675; doi:10.3390/biomedicines13112814)
Supplement: Supplementary file 1 [file biomedicines-13-02814-s001.zip]

Archive with 1 entries (1 files):
- biomedicines-3945185-supplementary.pdf
